# Supplementary material for: RNA-Sequencing Reveals the Involvement of Sesquiterpene Biosynthesis Genes and Transcription Factors during an Early Response to Mechanical Wounding of Aquilaria sinensis
Source: Genes (Basel). 2023 Feb 11;14(2):464. doi: 10.3390/genes14020464 (PMC9957285; doi:10.3390/genes14020464)
Supplement: Supplementary file 1 [file genes-14-00464-s001.zip]

Archive with 1 entries (1 files):
- genes-2167277-Supplementary.pdf
